# Supplementary material for: Trans-ethnic meta-analysis of genome-wide association studies identifies maternal ITPR1 as a novel locus influencing fetal growth during sensitive periods in pregnancy
Source: PLoS Genet. 2020 May 14;16(5):e1008747. doi: 10.1371/journal.pgen.1008747 (PMC7252673; doi:10.1371/journal.pgen.1008747)
Supplement: S1 Table — (XLSX) [file pgen.1008747.s001.xlsx]

## Sheet: S1 Table
S1 Table. Characteristics of the study participants.
	White	Black	Hispanic	East Asian
Maternal age in years, mean (s.d.)	30.3 (4.5)	25.4 (5.3)	27.0 (5.6)	30.8 (4.6)
Maternal pregravid BMI (kg/m2), median (Q1-Q3)	23.4 (21.3-27.5)	25.5 (22.3-29.7)	24.8 (22.5-28.3)	21.5 (20.1-24.0)
Maternal height, measured (cm ), median (Q1-Q3)	165.1 (160.7-170.0)	164.0 (160.0-168.0)	159.6 (155.0-163.9)	159.4 (155.1-163.5)
Maternal weight, measured at enrollment (kg), median (Q1-Q3)	67.0 (59.7-78.3)	71.2 (61.1-83.2)	66.0 (58.5-74.8)	57.2 (51.9-63.9)
Gestational age (weeks), median (Q1-Q3)	39.3 (38.7-40.1)	39.4 (38.7-40.3)	39.4 (38.5-40.3)	39.4 (38.8-40.3)
Parity, mean (s.d.)	1.1 (1.1)	0.8 (0.9)	0.6 (0.8)	0.6 (0.6)
Fetal weight by trimester in g, median (Q1-Q3)
End of 1st trimester (13 weeks and 6 days' gestation)	85.5 (80.7-90.9)	85.1 (80.1-90.0)	84.3 (78.6-89.2)	83.3 (77.7-89.2)
End of 2nd trimester (27 weeks and 6 days' gestation)	1179.3 (1097.8-1261.6)	1125.1 (1050.5-1203.2)	1134.1 (1050.5-1220.6)	1113.1 (1030.5-1182.9)
End of 3rd trimester (40.0 weeks' gestation)	3755.7 (3459.5-4062.6)	3450.6 (3195.4-3753.9)	3578.2 (3281.6-3908.1)	3439.6 (3207.5-3720.6)
Head circumference by trimester in mm, median (Q1-Q3)
End of 1st trimester (13 weeks and 6 days' gestation)	96.9 (93.1-100.5)	96.2 (93.3-99.8)	96.1 (91.7-99.6)	96.3 (91.2-99.7)
End of 2nd trimester (27 weeks and 6 days' gestation)	261.3 (256.1-265.8)	257.6 (253.5-262.2)	258.6 (253.8-263.4)	259.0 (254.5-263.6)
End of 3rd trimester (40.0 weeks' gestation)	338.3 (331.2-344.8)	331.7 (325.4-338.2)	334.2 (328.1-341.1)	336.0 (329.6-342.5)
Abdominal circumference by trimester in mm, median (Q1-Q3)
End of 1st trimester (13 weeks and 6 days' gestation)	77.6 (74.1-81.2)	76.2 (73.1-79.6)	76.5 (73.2-80.0)	77.1 (73.1-80.8)
End of 2nd trimester (27 weeks and 6 days' gestation)	239.8 (232.9-246.7)	232.5 (225.9-240.1)	236.0 (228.2-243.3)	235.6 (227.7-241.5)
End of 3rd trimester (40.0 weeks' gestation)	364.5 (351.9-377.7)	349.9 (338.3-362.8)	358.1 (344.7-370.1)	353.5 (343.7-365.0)
Femur length by trimester in mm, median (Q1-Q3)
End of 1st trimester (13 weeks and 6 days' gestation)	12.0 (10.9-13.2)	12.5 (11.5-13.7)	12.0 (11.0-13.1)	11.6 (10.5-12.9)
End of 2nd trimester (27 weeks and 6 days' gestation)	51.6 (50.7-52.4)	51.9 (51.1-52.8)	51.4 (50.5-52.3)	50.7 (49.9-51.8)
End of 3rd trimester (40.0 weeks' gestation)	73.4 (72.7-74.1)	73.5 (72.8-74.3)	73.1 (72.3-73.8)	72.8 (72.0-73.3)
Humerus length by trimester in mm, median (Q1-Q3)
End of 1st trimester (13 weeks and 6 days' gestation)	12.7 (11.5-13.7)	13.2 (12.2-14.2)	12.5 (11.4-13.7)	12.1 (10.9-13.4)
End of 2nd trimester (27 weeks and 6 days' gestation)	47.3 (46.2-48.4)	47.7 (46.8-48.8)	46.9 (46.0-48.0)	46.3 (45.2-47.4)
End of 3rd trimester (40.0 weeks' gestation)	64.2 (63.2-65.4)	64.5 (63.3-65.6)	63.8 (62.6-64.9)	63.3 (62.0-64.2)
Q1: Quartile 1, Q3: Quartile 3
