# Supplementary material for: Trans-ethnic meta-analysis of genome-wide association studies identifies maternal ITPR1 as a novel locus influencing fetal growth during sensitive periods in pregnancy
Source: PLoS Genet. 2020 May 14;16(5):e1008747. doi: 10.1371/journal.pgen.1008747 (PMC7252673; doi:10.1371/journal.pgen.1008747)
Supplement: S2 Table — (XLSX) [file pgen.1008747.s002.xlsx]

## Sheet: S2 Table
S2 Table. Pearson correlations between maternal characteristics and fetal growth measures.
	Whites						Blacks						Hispanics						East Asians
	Fetal weight at week 13	Fetal weight at week 27	Fetal weight at week 40	Head circumference at week 13	Head circumference at week 27	Head circumference at week 40	Fetal weight at week 13	Fetal weight at week 27	Fetal weight at week 40	Head circumference at week 13	Head circumference at week 27	Head circumference at week 40	Fetal weight at week 13	Fetal weight at week 27	Fetal weight at week 40	Head circumference at week 13	Head circumference at week 27	Head circumference at week 40	Fetal weight at week 13	Fetal weight at week 27	Fetal weight at week 40	Head circumference at week 13	Head circumference at week 27	Head circumference at week 40
Maternal age, years	0.04547	0.10121	0.12661	0.08155	0.09274	0.05906	0.09925	0.13923	0.14174	0.10367	0.11904	0.09232	0.15563	0.22835	0.23808	0.09368	0.12021	0.09002	0.08902	0.15987	0.19374	0.03626	0.05068	0.05307
Maternal pregravid BMI (kg/m2)	0.00916	0.02011	0.03308	-0.01298	0.03817	0.07823	0.05653	0.12669	0.16539	0.02761	0.0238	0.01326	-0.03476	0.05858	0.14028	-0.04559	0.05055	0.13825	-0.04817	0.08962	0.2206	-0.06393	-0.01825	0.04087
Maternal height, measured (cm)	0.11948	0.154	0.13168	0.07065	0.3536	0.4228	0.24151	0.46405	0.5618	0.15968	0.33459	0.35439	0.1669	0.43309	0.58218	0.10584	0.35183	0.44594	0.25701	0.54598	0.68694	0.16582	0.39059	0.44323
Maternal weight, measured, at enrollment (kg)	0.04612	0.0774	0.08979	0.01039	0.07833	0.11352	0.09151	0.16637	0.1983	0.0693	0.09481	0.08133	0.00142	0.09286	0.16207	-0.02867	0.10037	0.19847	-0.04434	0.09703	0.23138	-0.08651	0.04363	0.17194
Parity	0.08936	0.11352	0.10384	0.05011	0.0409	0.08563	0.06033	0.12808	0.1649	0.02847	0.02411	0.01331	-0.01531	0.07623	0.15011	-0.02609	0.06509	0.14019	-0.05161	0.07383	0.19787	-0.0606	-0.03756	0.00532
0.01 < p ≤0.05, 0.001 < p ≤0.01, p ≤ 0.001,
