# Supplementary material for: Trans-ethnic meta-analysis of genome-wide association studies identifies maternal ITPR1 as a novel locus influencing fetal growth during sensitive periods in pregnancy
Source: PLoS Genet. 2020 May 14;16(5):e1008747. doi: 10.1371/journal.pgen.1008747 (PMC7252673; doi:10.1371/journal.pgen.1008747)
Supplement: S4 Table — (XLSX) [file pgen.1008747.s004.xlsx]

## Sheet: S4 Table
S4 Table. Trans-ethnic meta-analysis of associations between rs746039 (G) and fetal weight and head circumference across 13-40 weeks' gestation.
A. Fetal weight
Gestational Week	Beta	beta_95L	beta_95U	P value	Q statistic	Q P value	i2	n_studies	n_samples	Effect
13	-0.211894	-0.302608	-0.121179	4.76e-06	0.45882	0.927841	0	4	1849	----
14	-0.216326	-0.306921	-0.125731	2.91e-06	0.554094	0.906856	0	4	1849	----
15	-0.220572	-0.311036	-0.130108	1.79e-06	0.678051	0.878354	0	4	1849	----
16	-0.224653	-0.314987	-0.134319	1.11e-06	0.828765	0.842575	0	4	1849	----
17	-0.228563	-0.31877	-0.138357	6.95e-07	1.0063	0.799728	0	4	1849	----
18	-0.232284	-0.322368	-0.142199	4.41e-07	1.21065	0.750451	0	4	1849	----
19	-0.2358	-0.325768	-0.145833	2.85e-07	1.44172	0.695786	0	4	1849	----
20	-0.239098	-0.328953	-0.149243	1.87e-07	1.69904	0.637146	0	4	1849	----
21	-0.242159	-0.331906	-0.152412	1.26e-07	1.98187	0.576177	0	4	1849	----
22	-0.244968	-0.334612	-0.155324	8.7e-08	2.28913	0.514606	0	4	1849	----
23	-0.247509	-0.337054	-0.157964	6.18e-08	2.61947	0.454087	0	4	1849	----
24	-0.249767	-0.339216	-0.160318	4.53e-08	2.97127	0.396076	0	4	1849	----
25	-0.251733	-0.341087	-0.16238	3.43e-08	3.34291	0.341715	0.102577	4	1849	----
26	-0.253405	-0.34266	-0.16415	2.69e-08	3.733	0.291776	0.196357	4	1849	----
27	-0.254789	-0.343938	-0.16564	2.18e-08	4.14101	0.246634	0.275539	4	1849	----
28	-0.255611	-0.344753	-0.166469	1.95e-08	4.5602	0.206983	0.342135	4	1849	----
29	-0.25565	-0.344853	-0.166446	1.99e-08	4.97596	0.173566	0.397101	4	1849	----
30	-0.2552	-0.344486	-0.165915	2.17e-08	5.38984	0.145378	0.443397	4	1849	----
31	-0.254825	-0.344203	-0.165447	2.35e-08	5.81966	0.120722	0.484506	4	1849	----
32	-0.253323	-0.342823	-0.163822	2.97e-08	6.2153	0.101593	0.51732	4	1849	----
33	-0.251261	-0.340904	-0.161618	4.03e-08	6.59401	0.086028	0.545042	4	1849	----
34	-0.248625	-0.338431	-0.15882	5.89e-08	6.95094	0.073478	0.568404	4	1849	----
35	-0.245405	-0.335392	-0.155419	9.23e-08	7.2816	0.063444	0.588003	4	1849	----
36	-0.241602	-0.331786	-0.151419	1.55e-07	7.58223	0.055483	0.604338	4	1849	----
37	-0.237214	-0.32761	-0.146817	2.75e-07	7.8491	0.049235	0.617791	4	1849	----
38	-0.232256	-0.322879	-0.141632	5.18e-07	8.08	0.044387	0.628713	4	1849	----
39	-0.227248	-0.318111	-0.136384	9.66e-07	8.31557	0.039921	0.639231	4	1849	----
40	-0.220972	-0.312169	-0.129776	2.08e-06	8.45836	0.03743	0.645321	4	1849	----
B. Head circumference
Gestational Week	Beta	beta_95L	beta_95U	P value	Q statistic	Q P value	i2	n_studies	n_samples	Effect
13	-0.186617	-0.2792	-0.094035	7.87e-05	0.669114	0.880443	0	4	1849	----
14	-0.189772	-0.282252	-0.097292	5.83e-05	0.652011	0.884429	0	4	1849	----
15	-0.193204	-0.28557	-0.100838	4.18e-05	0.637726	0.887744	0	4	1849	----
16	-0.196932	-0.289171	-0.104692	2.89e-05	0.627955	0.890004	0	4	1849	----
17	-0.200968	-0.293065	-0.10887	1.92e-05	0.62505	0.890675	0	4	1849	----
18	-0.205319	-0.297259	-0.113379	1.22e-05	0.632234	0.889015	0	4	1849	----
19	-0.20998	-0.301745	-0.118215	7.4e-06	0.653863	0.883998	0	4	1849	----
20	-0.21493	-0.306501	-0.123358	4.28e-06	0.695719	0.87421	0	4	1849	----
21	-0.220121	-0.31148	-0.128763	2.37e-06	0.765282	0.857752	0	4	1849	----
22	-0.225475	-0.316603	-0.134347	1.26e-06	0.871864	0.832212	0	4	1849	----
23	-0.230866	-0.321747	-0.139984	6.51e-07	1.02642	0.794859	0	4	1849	----
24	-0.236116	-0.326741	-0.145491	3.35e-07	1.24073	0.743253	0	4	1849	----
25	-0.240986	-0.331354	-0.150618	1.76e-07	1.52557	0.676382	0	4	1849	----
26	-0.245184	-0.335306	-0.155062	9.91e-08	1.8877	0.596039	0	4	1849	----
27	-0.25006	-0.339813	-0.160307	4.85e-08	2.74892	0.431977	0	4	1849	----
28	-0.250244	-0.339974	-0.160514	4.71e-08	2.82728	0.419028	0	4	1849	----
29	-0.25052	-0.340138	-0.160902	4.38e-08	3.36598	0.338564	0.10873	4	1849	----
30	-0.249077	-0.338654	-0.1595	5.16e-08	3.90611	0.271782	0.231973	4	1849	----
31	-0.245962	-0.335572	-0.156352	7.62e-08	4.40922	0.220532	0.319608	4	1849	----
32	-0.241412	-0.33112	-0.151705	1.36e-07	4.84348	0.183624	0.380611	4	1849	----
33	-0.235816	-0.325671	-0.145961	2.75e-07	5.19043	0.158372	0.422014	4	1849	----
34	-0.229642	-0.319676	-0.139608	5.87e-07	5.44663	0.141866	0.449201	4	1849	----
35	-0.223363	-0.313587	-0.133139	1.24e-06	5.62048	0.131607	0.466238	4	1849	----
36	-0.2174	-0.30781	-0.126989	2.48e-06	5.72695	0.125677	0.476161	4	1849	----
37	-0.212085	-0.302666	-0.121504	4.52e-06	5.78267	0.122676	0.481208	4	1849	----
38	-0.207661	-0.298389	-0.116934	7.36e-06	5.80271	0.121614	0.483	4	1849	----
39	-0.204285	-0.295131	-0.113438	1.06e-05	5.79903	0.121808	0.482672	4	1849	----
40	-0.202043	-0.292978	-0.111108	1.35e-05	5.78011	0.122813	0.480978	4	1849	----
