# Supplementary material for: Trans-ethnic meta-analysis of genome-wide association studies identifies maternal ITPR1 as a novel locus influencing fetal growth during sensitive periods in pregnancy
Source: PLoS Genet. 2020 May 14;16(5):e1008747. doi: 10.1371/journal.pgen.1008747 (PMC7252673; doi:10.1371/journal.pgen.1008747)
Supplement: S5 Table — (XLSX) [file pgen.1008747.s005.xlsx]

## Sheet: S5 Table
S5 Table. Adjusted independent effects of maternal and fetal rs746039 (G) on fetal weight at 27 weeks and 6 days gestation.
	Conditional analysis of mother-offspring pairs (1)			Unadjusted independent analyses (2)			WLM-adjusted maternal and fetal effects (3)			Meta-analysis of WLM-adjusted and mother-offspring pair conditional meta-analyses results*
Genotype tested	Beta	s.e.	P	Beta	s.e.	P	Beta	s.e.	P	Beta	s.e.	P	Effect
Fetal	-0.06	0.22	0.8	0.1	0.14	0.42	0.3	0.19	0.11	0.15	0.14	0.29	-+
Maternal	-0.18	0.17	0.27	-0.27	0.05	2.86e-08	-0.41	0.11	0.00046	-0.34	0.09	0.00024	--
1. Meta-analysis result from mother-offspring pairs adjusted for maternal and fetal genotypes (n=184 pairs) from Whites, Blacks and Hispanics
2. Meta-analysis result from independent data sets of 242 offspring genotypes and 1849 maternal genotypes from Whites, Blacks and Hispanics
3. Weighted linear model (WLM)-adjusted fetal and maternal effects calculated from (2) based on Warrington et al (Nat Genet. 2019 May;51(5):804-814)
* F-test for difference between fetal and maternal effects, P=2.91e-14
