# Supplementary material for: Trans-ethnic meta-analysis of genome-wide association studies identifies maternal ITPR1 as a novel locus influencing fetal growth during sensitive periods in pregnancy
Source: PLoS Genet. 2020 May 14;16(5):e1008747. doi: 10.1371/journal.pgen.1008747 (PMC7252673; doi:10.1371/journal.pgen.1008747)
Supplement: S6 Table — (XLSX) [file pgen.1008747.s006.xlsx]

## Sheet: S6 Table
S6 Table. 99% credible set single nucleotide polymorphism annotations.
SNP ID	Chromosome	Position hg build 19	Gene	Function	r2 (LD) with the lead SNP (rs746039)				log BF for 99% Credible set (CS99) at gestational week 27				Alleles		Whites			Blacks			Hispanics			East Asians			Haploreg											Regulome Database Score
					EUR 1000G	AFR 1000G	AMR 1000G	EAS 1000G	CS99 for Head Circumference in Meta-analysis of Whites, Hispanics and East Asians	CS99 for Head Circumference in Meta-analysis of Whites, Blacks, Hispanics and East Asians	CS99 for Fetal Weight in Meta-analysis of Whites, Hispanics and East Asians	CS99 for Fetal Weight in Meta-analysis of Whites, Blacks, Hispanics and East Asians	REFERENCE	ALTERNATE	ALTERNATE ALLELE FREQUENCY	Rsq	Genotyped	ALTERNATE ALLELE FREQUENCY	Rsq	Genotyped	ALTERNATE ALLELE FREQUENCY	Rsq	Genotyped	ALTERNATE ALLELE FREQUENCY	Rsq	Genotyped	Chromatin States	Chromatin States Imputed	Chromatin Marks	DNAse	Proteins	eQTL	GWAS hits	GRASP	Motifs	Promoter Histone Marks	Enhancer Histone Marks
rs746039	chr3	4794911	ITPR1, EGOT	intron,near-gene-5					6.1	6.1	6.3	6.1	G	A	0.79235	0.91831	Imputed	0.87468	0.92476	Imputed	0.83718	0.9299	Imputed	0.98371	0.63557	Imputed	E006,7_Enh;E027,6_EnhG;E029,7_Enh;E030,7_Enh;E035,7_Enh;E036,6_EnhG;E046,7_Enh;E050,7_Enh;E051,6_EnhG;E077,7_Enh;E084,7_Enh;E085,7_Enh;E095,7_Enh;E098,7_Enh;E102,7_Enh;E105,7_Enh;E113,7_Enh;E118,7_Enh;E124,7_Enh	E006,17_EnhW2;E029,15_EnhAF;E030,15_EnhAF;E031,17_EnhW2;E032,15_EnhAF;E033,17_EnhW2;E034,17_EnhW2;E035,17_EnhW2;E036,10_TxEnh5;E046,18_EnhAc;E050,10_TxEnh5;E051,10_TxEnh5;E054,18_EnhAc;E066,17_EnhW2;E075,15_EnhAF;E077,15_EnhAF;E078,15_EnhAF;E079,15_EnhAF;E080,15_EnhAF;E084,13_EnhA1;E085,13_EnhA1;E089,18_EnhAc;E090,18_EnhAc;E091,18_EnhAc;E092,18_EnhAc;E093,15_EnhAF;E096,17_EnhW2;E098,18_EnhAc;E101…	E006,H3K27ac_Enh;E015,H3K27ac_Enh;E029,H3K27ac_Enh;E032,H3K27ac_Enh;E034,H3K27ac_Enh;E042,H3K27ac_Enh;E046,H3K27ac_Enh;E050,H3K27ac_Enh;E059,H3K27ac_Enh;E066,H3K27ac_Enh;E067,H3K27ac_Enh;E068,H3K27ac_Enh;E069,H3K27ac_Enh;E071,H3K27ac_Enh;E072,H3K27ac_Enh;E073,H3K27ac_Enh;E075,H3K27ac_Enh;E076,H3K27ac_Enh;E078,H3K27ac_Enh;E079,H3K27ac_Enh;E080,H3K27ac_Enh;E084,H3K27ac_Enh;E085,H3K27ac_Enh;E087,H3K…	E116	.	.	.	.	CACD_1;CTCF_disc7;SZF1-1		ESDR, BRST, BLD, GI, HRT, PANC, SPLN, LIV	4
rs34252530	chr3	4796867	ITPR1	intron	0.76	0.36	0.81	0.5	3.5		4.2	3.9	T	A	0.18129	0.9725	Imputed	0.07716		Genotyped	0.14364	0.96732	Imputed	0.0063		Genotyped	E029,7_Enh;E030,7_Enh;E035,7_Enh;E046,7_Enh;E050,7_Enh;E051,7_Enh;E084,7_Enh;E085,7_Enh;E086,6_EnhG;E097,7_Enh;E116,6_EnhG;E123,7_Enh	E029,17_EnhW2;E030,17_EnhW2;E032,15_EnhAF;E034,17_EnhW2;E035,17_EnhW2;E036,17_EnhW2;E046,18_EnhAc;E079,17_EnhW2;E093,17_EnhW2;E116,15_EnhAF;E124,17_EnhW2	E006,H3K4me1_Enh;E025,H3K4me1_Enh;E027,H3K4me1_Enh;E029,H3K4me1_Enh;E030,H3K4me1_Enh;E036,H3K4me1_Enh;E039,H3K4me1_Enh;E046,H3K4me1_Enh;E047,H3K4me1_Enh;E050,H3K4me1_Enh;E051,H3K4me1_Enh;E052,H3K4me1_Enh;E053,H3K4me1_Enh;E058,H3K4me1_Enh;E063,H3K4me1_Enh;E066,H3K4me1_Enh;E073,H3K4me1_Enh;E076,H3K4me1_Enh;E077,H3K4me1_Enh;E078,H3K4me1_Enh;E084,H3K4me1_Enh;E085,H3K4me1_Enh;E086,H3K4me1_Enh;E089,H3K…		.	.	.	.	Cdx;Dbx1;Evi-1_4;Foxa_known2;Foxa_known4;Foxd3;Foxo_3;Foxp1;HDAC2_disc6;Mef2_known5;Ncx_2;TATA_known1;Zfp105;p300_disc5		BLD, GI, KID, OVRY	5
rs12490255	chr3	4798091	ITPR1	intron	0.69	0.37	0.76	0.5	2.8		3.8		G	A	0.19704	0.98339	Imputed	0.08039	0.98733	Imputed	0.15395	0.98705	Imputed	0.00641	0.96345	Imputed	E027,6_EnhG;E030,7_Enh;E036,6_EnhG;E050,7_Enh;E051,7_Enh;E058,7_Enh;E077,7_Enh;E084,7_Enh;E085,7_Enh;E086,6_EnhG;E098,7_Enh;E099,7_Enh;E102,7_Enh;E116,6_EnhG	E030,17_EnhW2;E031,17_EnhW2;E033,17_EnhW2;E035,17_EnhW2;E036,17_EnhW2;E050,18_EnhAc;E051,15_EnhAF;E077,17_EnhW2;E078,17_EnhW2;E079,17_EnhW2;E084,15_EnhAF;E085,18_EnhAc;E096,18_EnhAc;E098,18_EnhAc;E101,17_EnhW2;E102,17_EnhW2;E106,18_EnhAc;E109,17_EnhW2;E110,17_EnhW2;E124,17_EnhW2	E009,H3K4me1_Enh;E011,H3K4me1_Enh;E027,H3K4me1_Enh;E028,H3K4me1_Enh;E030,H3K4me1_Enh;E035,H3K4me1_Enh;E036,H3K4me1_Enh;E039,H3K4me1_Enh;E043,H3K4me1_Enh;E046,H3K4me1_Enh;E047,H3K4me1_Enh;E050,H3K4me1_Enh;E051,H3K4me1_Enh;E053,H3K4me1_Enh;E058,H3K4me1_Enh;E063,H3K4me1_Enh;E073,H3K4me1_Enh;E075,H3K4me1_Enh;E076,H3K4me1_Enh;E077,H3K4me1_Enh;E078,H3K4me1_Enh;E079,H3K4me1_Enh;E084,H3K4me1_Enh;E085,H3K…		.	.	.	.	Dmbx1;Pou5f1_known1		BRST, BLD, SKIN, GI, KID, PANC, PLCNT	7
rs13077184	chr3	4798192	ITPR1	intron	0.7	0.14	0.74	0.5	2.43469				T	C	0.20093	0.98075	Imputed	0.11993	0.9793	Imputed	0.16349	0.98831	Imputed	0.00663	0.93046	Imputed	E027,6_EnhG;E030,7_Enh;E036,6_EnhG;E050,7_Enh;E051,7_Enh;E058,7_Enh;E077,7_Enh;E084,7_Enh;E085,7_Enh;E086,6_EnhG;E098,7_Enh;E099,7_Enh;E102,7_Enh;E116,6_EnhG	E030,17_EnhW2;E031,17_EnhW2;E033,17_EnhW2;E035,17_EnhW2;E036,17_EnhW2;E050,18_EnhAc;E051,15_EnhAF;E077,17_EnhW2;E078,17_EnhW2;E079,17_EnhW2;E084,15_EnhAF;E085,18_EnhAc;E096,18_EnhAc;E098,18_EnhAc;E101,17_EnhW2;E102,17_EnhW2;E106,18_EnhAc;E109,17_EnhW2;E110,17_EnhW2;E124,17_EnhW2	E009,H3K4me1_Enh;E011,H3K4me1_Enh;E027,H3K4me1_Enh;E028,H3K4me1_Enh;E030,H3K4me1_Enh;E035,H3K4me1_Enh;E036,H3K4me1_Enh;E039,H3K4me1_Enh;E046,H3K4me1_Enh;E047,H3K4me1_Enh;E050,H3K4me1_Enh;E051,H3K4me1_Enh;E053,H3K4me1_Enh;E058,H3K4me1_Enh;E063,H3K4me1_Enh;E073,H3K4me1_Enh;E075,H3K4me1_Enh;E076,H3K4me1_Enh;E077,H3K4me1_Enh;E078,H3K4me1_Enh;E079,H3K4me1_Enh;E084,H3K4me1_Enh;E085,H3K4me1_Enh;E086,H3K…		T-47D,P300,HudsonAlpha,DMSO_0.02pct	.	.	.	Sox_13;Sox_14;Sox_19;Sox_2;Sox_9		BRST, BLD, SKIN, GI, KID, PANC, PLCNT	3a
rs12490375	chr3	4798489	ITPR1	intron	0.23	0.04	0.38	0.02	3.87882				G	T	0.37786	0.95034	Imputed	0.24817	0.96165	Imputed	0.26997	0.96405	Imputed	0.09493	0.97322	Imputed	E027,6_EnhG;E035,6_EnhG;E036,7_Enh;E050,7_Enh;E051,7_Enh;E066,7_Enh;E077,7_Enh;E084,7_Enh;E085,7_Enh;E086,6_EnhG;E095,7_Enh;E098,7_Enh;E099,7_Enh;E102,7_Enh;E109,7_Enh;E116,6_EnhG;E118,7_Enh	E027,18_EnhAc;E030,17_EnhW2;E031,17_EnhW2;E033,17_EnhW2;E035,17_EnhW2;E036,17_EnhW2;E050,14_EnhA2;E051,15_EnhAF;E066,15_EnhAF;E068,17_EnhW2;E077,15_EnhAF;E078,17_EnhW2;E079,17_EnhW2;E081,17_EnhW2;E084,13_EnhA1;E085,13_EnhA1;E086,15_EnhAF;E088,17_EnhW2;E094,17_EnhW2;E098,18_EnhAc;E101,15_EnhAF;E102,15_EnhAF;E106,15_EnhAF;E109,15_EnhAF;E110,15_EnhAF;E116,15_EnhAF;E118,18_EnhAc;E124,17_EnhW2	E005,H3K4me1_Enh;E006,H3K4me1_Enh;E009,H3K4me1_Enh;E011,H3K4me1_Enh;E027,H3K4me1_Enh;E028,H3K4me1_Enh;E030,H3K4me1_Enh;E035,H3K4me1_Enh;E036,H3K4me1_Enh;E039,H3K4me1_Enh;E046,H3K4me1_Enh;E047,H3K4me1_Enh;E050,H3K4me1_Enh;E051,H3K4me1_Enh;E058,H3K4me1_Enh;E063,H3K4me1_Enh;E066,H3K4me1_Enh;E073,H3K4me1_Enh;E075,H3K4me1_Enh;E076,H3K4me1_Enh;E077,H3K4me1_Enh;E078,H3K4me1_Enh;E079,H3K4me1_Enh;E084,H3K…	E091;E116	.	.	.	21886157,Serum ratio of (17-dimethylurate)/(thymol sulfate),5.20E-05;21886157,Serum ratio of (7-methylxanthine)/(N-(2-furoyl)glycine),1.80E-04	AP-3;DMRT7		BRST, BLD, LIV, GI, KID, HRT, PANC, PLCNT	5
rs2015714	chr3	4798840	ITPR1	intron	0.12	0.003	0.21	0.01	2.25843				T	G	0.39681		Genotyped	0.42154		Genotyped	0.53592		Genotyped	0.53361		Genotyped	E005,7_Enh;E006,7_Enh;E027,6_EnhG;E035,6_EnhG;E036,7_Enh;E046,7_Enh;E050,7_Enh;E051,7_Enh;E059,7_Enh;E077,7_Enh;E084,7_Enh;E085,7_Enh;E096,7_Enh;E098,7_Enh;E101,7_Enh;E102,7_Enh;E109,7_Enh;E110,7_Enh;E114,7_Enh;E116,7_Enh;E118,7_Enh	E005,19_DNase;E027,18_EnhAc;E030,17_EnhW2;E035,17_EnhW2;E036,17_EnhW2;E050,15_EnhAF;E051,15_EnhAF;E065,19_DNase;E066,19_DNase;E073,19_DNase;E075,17_EnhW2;E077,15_EnhAF;E078,17_EnhW2;E079,19_DNase;E084,15_EnhAF;E085,15_EnhAF;E086,17_EnhW2;E087,19_DNase;E088,17_EnhW2;E092,17_EnhW2;E094,17_EnhW2;E095,19_DNase;E096,19_DNase;E098,18_EnhAc;E099,19_DNase;E100,19_DNase;E101,17_EnhW2;E102,15_EnhAF;E104,19…	E005,H3K4me1_Enh;E006,H3K4me1_Enh;E009,H3K4me1_Enh;E011,H3K4me1_Enh;E027,H3K4me1_Enh;E028,H3K4me1_Enh;E030,H3K4me1_Enh;E035,H3K4me1_Enh;E036,H3K4me1_Enh;E039,H3K4me1_Enh;E046,H3K4me1_Enh;E050,H3K4me1_Enh;E051,H3K4me1_Enh;E058,H3K4me1_Enh;E066,H3K4me1_Enh;E073,H3K4me1_Enh;E075,H3K4me1_Enh;E076,H3K4me1_Enh;E077,H3K4me1_Enh;E078,H3K4me1_Enh;E079,H3K4me1_Enh;E084,H3K4me1_Enh;E085,H3K4me1_Enh;E086,H3K…	E084;E086;E094;E098;E109;E116	ECC-1,ERALPHA_A,HudsonAlpha,Estradiol_10nM;ECC-1,ERALPHA_A,HudsonAlpha,Genistein_100nM;GM12878,NFKB,Stanford,TNFa;GM19099,NFKB,Stanford,None;T-47D,GATA3,HudsonAlpha,DMSO_0.02pct	.	.	.	EBF_known3		ESDR, BRST, BLD, SKIN, GI, LNG, PANC, LIV	4
rs56160460	chr3	4799460	ITPR1	intron	0.74	0.09	0.79	0.5	3.66292				C	T	0.18204	0.98076	Imputed	0.04088	0.9213	Imputed	0.14109	0.97656	Imputed	0.00616	0.9388	Imputed	E005,7_Enh;E006,7_Enh;E027,6_EnhG;E036,6_EnhG;E050,7_Enh;E051,7_Enh;E077,7_Enh;E084,7_Enh;E085,7_Enh;E098,7_Enh;E102,7_Enh;E109,7_Enh;E110,7_Enh;E116,7_Enh;E118,7_Enh	E027,18_EnhAc;E035,17_EnhW2;E036,17_EnhW2;E050,15_EnhAF;E051,14_EnhA2;E077,15_EnhAF;E078,17_EnhW2;E084,14_EnhA2;E085,15_EnhAF;E086,17_EnhW2;E092,17_EnhW2;E094,17_EnhW2;E098,18_EnhAc;E101,17_EnhW2;E102,15_EnhAF;E106,15_EnhAF;E107,17_EnhW2;E109,15_EnhAF;E110,15_EnhAF;E116,15_EnhAF;E118,18_EnhAc;E124,17_EnhW2	E005,H3K4me1_Enh;E006,H3K4me1_Enh;E011,H3K4me1_Enh;E027,H3K4me1_Enh;E028,H3K4me1_Enh;E035,H3K4me1_Enh;E036,H3K4me1_Enh;E046,H3K4me1_Enh;E050,H3K4me1_Enh;E051,H3K4me1_Enh;E058,H3K4me1_Enh;E066,H3K4me1_Enh;E075,H3K4me1_Enh;E076,H3K4me1_Enh;E077,H3K4me1_Enh;E079,H3K4me1_Enh;E084,H3K4me1_Enh;E085,H3K4me1_Enh;E086,H3K4me1_Enh;E091,H3K4me1_Enh;E093,H3K4me1_Enh;E094,H3K4me1_Enh;E095,H3K4me1_Enh;E096,H3K…	E116	GM12878,CTCF,Stanford,None;GM12878,EBF1,HudsonAlpha,None;GM12878,EBF1,Stanford,None;GM12878,TBP,Stanford,None	.	.	.	Irf_known10;RFX5_known5		ESDR, BRST, BLD, GI, PANC, LIV	4
rs35689220	chr3	4799557	ITPR1	intron	0.74	0.28	0.8	0.5	3.87958	3.27066			C	T	0.18307	0.98649	Imputed	0.06668	0.98411	Imputed	0.14425	0.98597	Imputed	0.00624	0.9469	Imputed	E005,7_Enh;E006,7_Enh;E027,6_EnhG;E036,6_EnhG;E050,7_Enh;E051,7_Enh;E077,7_Enh;E084,7_Enh;E085,7_Enh;E098,7_Enh;E102,7_Enh;E109,7_Enh;E110,7_Enh;E116,7_Enh;E118,7_Enh	E027,18_EnhAc;E035,17_EnhW2;E036,17_EnhW2;E050,15_EnhAF;E051,14_EnhA2;E077,15_EnhAF;E078,17_EnhW2;E084,14_EnhA2;E085,15_EnhAF;E086,17_EnhW2;E092,17_EnhW2;E094,17_EnhW2;E098,18_EnhAc;E101,17_EnhW2;E102,15_EnhAF;E106,15_EnhAF;E107,17_EnhW2;E109,15_EnhAF;E110,15_EnhAF;E116,15_EnhAF;E118,18_EnhAc;E124,17_EnhW2	E005,H3K4me1_Enh;E006,H3K4me1_Enh;E007,H3K4me1_Enh;E011,H3K4me1_Enh;E020,H3K4me1_Enh;E022,H3K4me1_Enh;E027,H3K4me1_Enh;E028,H3K4me1_Enh;E035,H3K4me1_Enh;E036,H3K4me1_Enh;E043,H3K4me1_Enh;E046,H3K4me1_Enh;E050,H3K4me1_Enh;E051,H3K4me1_Enh;E058,H3K4me1_Enh;E066,H3K4me1_Enh;E075,H3K4me1_Enh;E076,H3K4me1_Enh;E077,H3K4me1_Enh;E079,H3K4me1_Enh;E084,H3K4me1_Enh;E085,H3K4me1_Enh;E086,H3K4me1_Enh;E091,H3K…	E116	GM12878,CTCF,Stanford,None;GM12878,EBF1,HudsonAlpha,None;GM12878,EBF1,Stanford,None;GM12878,POL2,Stanford,None;GM12878,TBP,Stanford,None	.	.	.	Irf_disc4;Klf7;Myc_disc9;NERF1a;TATA_disc4		ESDR, BRST, BLD, GI, PANC, LIV	2c
rs3792497	chr3	4801653	ITPR1	intron	0.69	0.03	0.71	0.03	3.03478	4.02971		5.1	T	C	0.76891	0.98825	Imputed	0.76541	0.96447	Imputed	0.79511	0.97809	Imputed	0.90277	0.95434	Imputed	E005,7_Enh;E006,7_Enh;E009,7_Enh;E013,7_Enh;E036,6_EnhG;E046,7_Enh;E050,2_TssAFlnk;E051,7_Enh;E077,7_Enh;E079,7_Enh;E080,6_EnhG;E084,7_Enh;E085,6_EnhG;E096,7_Enh;E098,7_Enh;E099,7_Enh;E101,7_Enh;E107,7_Enh;E108,7_Enh;E113,7_Enh;E123,7_Enh;E124,7_Enh	E005,17_EnhW2;E009,14_EnhA2;E010,17_EnhW2;E011,17_EnhW2;E012,18_EnhAc;E013,17_EnhW2;E029,17_EnhW2;E030,17_EnhW2;E031,17_EnhW2;E032,17_EnhW2;E033,17_EnhW2;E035,17_EnhW2;E036,14_EnhA2;E046,18_EnhAc;E048,17_EnhW2;E050,14_EnhA2;E051,13_EnhA1;E063,17_EnhW2;E066,17_EnhW2;E075,17_EnhW2;E077,15_EnhAF;E079,15_EnhAF;E080,11_TxEnh3;E084,15_EnhAF;E085,15_EnhAF;E088,17_EnhW2;E094,17_EnhW2;E096,17_EnhW2;E098,1…	E005,H3K4me1_Enh;E006,H3K4me1_Enh;E009,H3K4me1_Enh;E010,H3K4me1_Enh;E011,H3K4me1_Enh;E012,H3K4me1_Enh;E013,H3K4me1_Enh;E027,H3K4me1_Enh;E029,H3K4me1_Enh;E030,H3K4me1_Enh;E034,H3K4me1_Enh;E036,H3K4me1_Enh;E046,H3K4me1_Enh;E050,H3K4me1_Enh;E051,H3K4me1_Enh;E056,H3K4me1_Enh;E062,H3K4me1_Enh;E073,H3K4me1_Enh;E075,H3K4me1_Enh;E076,H3K4me1_Enh;E077,H3K4me1_Enh;E078,H3K4me1_Enh;E079,H3K4me1_Enh;E080,H3K…	E092;E123;E124	K562,CCNT2,Harvard,None	.	.	.	.	BLD	ESDR, BLD, GI, ADRL, LNG, PANC, PLCNT, MUS, SPLN	4
rs3792498	chr3	4801967	ITPR1	intron	0.7	0.04	0.71	0.03	2.51226	3.78594		4.7	C	T	0.76603	0.98725	Imputed	0.73982	0.96856	Imputed	0.79058	0.97782	Imputed	0.90148	0.94971	Imputed	E013,7_Enh;E036,6_EnhG;E046,7_Enh;E050,7_Enh;E051,7_Enh;E079,7_Enh;E080,6_EnhG;E084,7_Enh;E085,6_EnhG;E107,7_Enh;E108,7_Enh;E113,7_Enh;E123,7_Enh	E030,17_EnhW2;E035,17_EnhW2;E036,15_EnhAF;E050,14_EnhA2;E051,14_EnhA2;E077,17_EnhW2;E080,11_TxEnh3;E084,17_EnhW2;E085,17_EnhW2;E096,17_EnhW2;E102,17_EnhW2;E109,17_EnhW2;E113,17_EnhW2;E116,11_TxEnh3;E123,14_EnhA2;E124,17_EnhW2	E005,H3K4me1_Enh;E009,H3K4me1_Enh;E010,H3K4me1_Enh;E011,H3K4me1_Enh;E012,H3K4me1_Enh;E013,H3K4me1_Enh;E027,H3K4me1_Enh;E034,H3K4me1_Enh;E036,H3K4me1_Enh;E046,H3K4me1_Enh;E050,H3K4me1_Enh;E051,H3K4me1_Enh;E056,H3K4me1_Enh;E075,H3K4me1_Enh;E077,H3K4me1_Enh;E078,H3K4me1_Enh;E079,H3K4me1_Enh;E080,H3K4me1_Enh;E084,H3K4me1_Enh;E085,H3K4me1_Enh;E086,H3K4me1_Enh;E096,H3K4me1_Enh;E098,H3K4me1_Enh;E099,H3K…	E050;E080	K562,GATA2,UChicago,None;K562b,GATA2,UCD,None;SH-SY5Y,GATA2,UCD,None;SK-N-SH_RA,P300,HudsonAlpha,None;T-47D,GATA3,HudsonAlpha,DMSO_0.02pct	.	.	21886157,Serum concentration of leucylleucine,4.40E-04	BATF_disc3;CACD_1;Gfi1_1;SP1_known3		ESDR, BLD, GI, ADRL, MUS, SPLN	3a
rs4685816	chr3	4804989	ITPR1	intron	0.63	0.08	0.57	0.04	2.51722				A	G	0.74953	0.9928	Imputed	0.71659	0.98667	Imputed	0.75313	0.9933	Imputed	0.90682	0.98188	Imputed	E098,7_Enh		E007,H3K4me3_Pro;E066,H3K4me1_Enh;E079,H3K4me1_Enh;E094,H3K4me1_Enh;E096,H3K4me1_Enh;E098,H3K4me1_Enh;E109,H3K4me1_Enh;E076,H3K27ac_Enh;E096,H3K27ac_Enh		.	.	.	.	Foxa_disc1;Foxa_known2;Foxa_known3;Foxc1_1;Foxd1_1;Foxd1_2;Foxf2;Foxj1_2;Foxj2_1;Foxk1;Foxl1_2;Foxo_4;HDAC2_disc2;p300_disc3		PANC	5
rs4685817	chr3	4805057	ITPR1	intron	0.63	0.08	0.56	0.04	2.23844				C	T	0.74963	0.99362	Imputed	0.71951	0.98809	Imputed	0.75502	0.99413	Imputed	0.90521	0.97177	Imputed	E098,7_Enh		E007,H3K4me3_Pro;E066,H3K4me1_Enh;E079,H3K4me1_Enh;E094,H3K4me1_Enh;E096,H3K4me1_Enh;E098,H3K4me1_Enh;E109,H3K4me1_Enh;E076,H3K27ac_Enh;E096,H3K27ac_Enh		.	.	.	.	DMRT2;DMRT5;Dbx1;Mef2_known5;Mef2_known6;Ncx_2		PANC	5
rs3805008	chr3	4805286	ITPR1	intron	0.63	0.04	0.56	0.04	2.67176			3.7	A	C	0.74997	0.99558	Imputed	0.74509	0.99552	Imputed	0.75764	0.99812	Imputed	0.90721	0.98399	Imputed	E098,7_Enh		E007,H3K4me3_Pro;E076,H3K27ac_Enh;E096,H3K27ac_Enh;E079,H3K4me1_Enh;E094,H3K4me1_Enh;E096,H3K4me1_Enh;E098,H3K4me1_Enh;E109,H3K4me1_Enh		.	.	.	.	AIRE_1;Pou1f1_1;Pou2f2_known3;Pou6f1_2		PANC	5
rs3805009	chr3	4805489	ITPR1	intron	0.67	0.04	0.71	0.04	2.34555				A	G	0.77251		Genotyped	0.76431		Genotyped	0.79749		Genotyped	0.90902		Genotyped	E006,6_EnhG;E098,7_Enh		E007,H3K4me3_Pro;E076,H3K27ac_Enh;E096,H3K27ac_Enh;E079,H3K4me1_Enh;E094,H3K4me1_Enh;E096,H3K4me1_Enh;E098,H3K4me1_Enh;E109,H3K4me1_Enh		K562,ZBTB33,HudsonAlpha,None	.	.	.	SP1_disc1;SP2_disc2		ESDR, PANC	3a
rs3805011	chr3	4807021	ITPR1	intron	0.1	0.02	0.21	0.02	2.37313				A	G	0.38465	0.97822	Imputed	0.5893	0.9766	Imputed	0.57812	0.98233	Imputed	0.81604	0.95865	Imputed	E096,7_Enh;E121,7_Enh		E047,H3K9ac_Pro;E079,H3K4me1_Enh;E096,H3K4me1_Enh;E098,H3K4me1_Enh;E120,H3K4me1_Enh;E121,H3K4me1_Enh;E113,H3K4me3_Pro	E120;E121	.	.	.	21886157,Serum concentration of serotonin (5HT),7.70E-04;21886157,Serum ratio of (alpha-ketoglutarate)/(guanosine),4.70E-04	.		LNG, MUS	3a
rs3805012	chr3	4807550	ITPR1	intron	0.59	0.04	0.4	0.01				4.9	C	T	0.73207	0.95911	Imputed	0.74821	0.95828	Imputed	0.70183	0.93902	Imputed	0.61292	0.86314	Imputed			E006,H3K9ac_Pro;E047,H3K9ac_Pro;E121,H3K27ac_Enh;E121,H3K4me1_Enh		.	.	.	21886157,Serum ratio of (2-methylbutyroylcarnitine)/(phenyllactate (PLA)),2.40E-04	GR_known9;HNF4_disc2			7
rs34152940	chr3	4809174	ITPR1	intron	0.69	0.06	0.77	0.37	3.49939				A	G	0.18042	0.93062	Imputed	0.0421	0.84545	Imputed	0.14278	0.93492	Imputed	0.0052	0.77082	Imputed	E089,7_Enh	E120,18_EnhAc;E121,15_EnhAF	E002,H3K4me3_Pro;E050,H3K27ac_Enh;E067,H3K27ac_Enh;E076,H3K27ac_Enh;E079,H3K27ac_Enh;E091,H3K27ac_Enh;E094,H3K27ac_Enh;E096,H3K27ac_Enh;E109,H3K27ac_Enh;E111,H3K27ac_Enh;E115,H3K27ac_Enh;E121,H3K27ac_Enh;E124,H3K27ac_Enh;E063,H3K4me1_Enh;E068,H3K4me1_Enh;E089,H3K4me1_Enh;E096,H3K4me1_Enh;E097,H3K4me1_Enh;E098,H3K4me1_Enh;E104,H3K4me1_Enh;E105,H3K4me1_Enh;E111,H3K4me1_Enh;E121,H3K4me1_Enh;E076,H3K…	E121	.	.	.	.	Bcl6b;Hmx_2;Maf_known4;Nkx2_5;Nkx3_4		MUS	5
rs71313896	chr3	4809489	ITPR1	intron	0.64	0.16	0.74	0.37	3.23886				G	A	0.18851	0.91463	Imputed	0.0981	0.88334	Imputed	0.15375	0.92876	Imputed	0.0066	0.65174	Imputed		E120,18_EnhAc;E121,18_EnhAc	E002,H3K4me3_Pro;E027,H3K4me1_Enh;E042,H3K4me1_Enh;E046,H3K4me1_Enh;E068,H3K4me1_Enh;E089,H3K4me1_Enh;E096,H3K4me1_Enh;E097,H3K4me1_Enh;E098,H3K4me1_Enh;E104,H3K4me1_Enh;E105,H3K4me1_Enh;E111,H3K4me1_Enh;E121,H3K4me1_Enh;E050,H3K27ac_Enh;E067,H3K27ac_Enh;E076,H3K27ac_Enh;E079,H3K27ac_Enh;E091,H3K27ac_Enh;E094,H3K27ac_Enh;E096,H3K27ac_Enh;E109,H3K27ac_Enh;E111,H3K27ac_Enh;E115,H3K27ac_Enh;E121,H3K…		.	.	.	.	HDAC2_disc3;HEY1_disc2;Zbtb3			7
Index
r2 (LD) with the lead SNP (rs746039): Linkage disequilibrium r2 between rs746039 (GWAS lead SNP) and other SNPs in 1000 Genomes Population samples
EUR 1000G: European ancestry in 1000 Genomes Project
AFR 1000G: African ancestry in 1000 Genomes Project
AMR 1000G: Admixed American samples in 1000 Genomes Project
EAS 1000G: East Asians in 1000 Genomes Project
Rsq: squared correlation between imputed and true genotypes
GRASP: Genome-Wide Repository of Associations Between SNPs and Phenotypes
