# Supplementary material for: Trans-ethnic meta-analysis of genome-wide association studies identifies maternal ITPR1 as a novel locus influencing fetal growth during sensitive periods in pregnancy
Source: PLoS Genet. 2020 May 14;16(5):e1008747. doi: 10.1371/journal.pgen.1008747 (PMC7252673; doi:10.1371/journal.pgen.1008747)
Supplement: S7 Table — (XLSX) [file pgen.1008747.s007.xlsx]

## Sheet: S7 Table
S7 Table. Genetic loci associated with birthweight through the maternal genome and evaluation of their association with fetal weight across 13-40 weeks gestation.
								Meta-analysis				Whites			Blacks			Hispanics			East Asians
SNP	EA	NEA	Gene	chr	pos	Gestational week	Beta	se	P	Effects	Beta	se	P	Beta	se	P	Beta	se	P	Beta	se	P
rs17367504	G	A	MTHFR	1	11862778	13 weeks	-0.025728	0.048722	0.597477	++--	-0.075	0.081	0.3563	-0.068	0.095	0.4775	0.038	0.097	0.699	0.079	0.139	0.5697
						27 weeks	0.001822	0.048419	0.969973	--+-	-0.05	0.081	0.4064	-0.005	0.096	0.9582	0.093	0.096	0.3299	-0.018	0.137	0.8939
						40 weeks	0.031168	0.048893	0.523838	-++-	-0.012	0.08	0.5343	0.074	0.098	0.4519	0.121	0.096	0.209	-0.112	0.137	0.4122
rs4952673	A	G	ZFP36L2	2	43423870	13 weeks	0.010329	0.033446	0.757467	+-++	0.02	0.059	0.7371	-0.053	0.06	0.3749	0.068	0.063	0.2795	0.014	0.114	0.8996
						27 weeks	0.01663	0.033061	0.614968	+-++	0.007	0.059	0.7866	-0.028	0.06	0.644	0.062	0.062	0.3186	0.06	0.112	0.5946
						40 weeks	0.018339	0.03341	0.583082	-+++	-0.014	0.058	0.9049	0.006	0.061	0.9271	0.043	0.062	0.4914	0.096	0.112	0.3927
rs9851257	T	A	ADCY5	3	123125711	13 weeks	0.016501	0.035742	0.644339	-+++	-0.06	0.067	0.3769	0.017	0.063	0.7824	0.045	0.069	0.5121	0.128	0.101	0.2065
						27 weeks	0.0105	0.035556	0.767757	-+++	-0.086	0.067	0.2784	0.031	0.063	0.6178	0.034	0.068	0.6185	0.123	0.1	0.2153
						40 weeks	0.004257	0.035876	0.905524	-+++	-0.082	0.067	0.2002	0.042	0.064	0.5134	0.012	0.069	0.8622	0.088	0.1	0.3779
rs6440006	A	G	ZBTB38	3	141142691	13 weeks	-0.01102	0.034784	0.751385	++--	0.021	0.058	0.7134	0.051	0.076	0.5	-0.076	0.061	0.215	-0.043	0.107	0.6844
						27 weeks	0.034512	0.034526	0.317498	++--	0.113	0.058	0.3053	0.064	0.076	0.3988	-0.053	0.06	0.3821	-0.011	0.105	0.9192
						40 weeks	0.078841	0.034899	0.023897	++-+	0.178	0.058	0.05063	0.057	0.078	0.4618	-0.001	0.061	0.9864	0.03	0.105	0.7751
rs2189234	G	T	TET2	4	106075498	13 weeks	0.00243	0.034481	0.943786	++--	0.032	0.062	0.6088	0.022	0.062	0.7281	-0.02	0.067	0.7629	-0.077	0.101	0.4478
						27 weeks	-0.001918	0.034262	0.95534	-+--	-0.007	0.062	0.7818	0.052	0.062	0.3987	-0.027	0.066	0.6799	-0.07	0.099	0.4796
						40 weeks	-0.007083	0.034469	0.83717	-+--	-0.046	0.062	0.9102	0.068	0.063	0.285	-0.028	0.066	0.6666	-0.047	0.1	0.6385
rs4579095	G	A	NBLA00301	4	174726635	13 weeks	0.007355	0.034776	0.832493	-+-+	-0.02	0.062	0.7442	0.054	0.063	0.3924	-0.085	0.064	0.1887	0.261	0.119	0.02796
						27 weeks	0.046675	0.034563	0.176859	++-+	0.046	0.062	0.9128	0.086	0.063	0.1756	-0.077	0.063	0.2261	0.34	0.117	0.003648
						40 weeks	0.071513	0.035049	0.041336	++-+	0.1	0.062	0.4535	0.091	0.065	0.158	-0.047	0.064	0.4616	0.303	0.117	0.009547
rs2946179	C	T	EBF1	5	157886627	13 weeks	0.036171	0.034716	0.297446	-+++	-0.041	0.065	0.5295	0.012	0.058	0.8302	0.137	0.069	0.04766	0.086	0.108	0.4232
						27 weeks	0.038234	0.034519	0.268016	-+++	-0.075	0.065	0.3788	0.055	0.058	0.3387	0.096	0.068	0.1582	0.143	0.106	0.1786
						40 weeks	0.025826	0.034727	0.457077	-+++	-0.085	0.065	0.246	0.085	0.059	0.1494	0.017	0.068	0.8032	0.151	0.106	0.1551
rs34471628	A	G	DUSP1	5	172196752	13 weeks	0.168066	0.123963	0.175153	+++?	0.089	0.147	0.5457	1.092	0.463	0.01829	0.122	0.266	0.6448
						27 weeks	0.090874	0.122889	0.459626	+++?	0.017	0.147	0.6737	0.697	0.465	0.1344	0.136	0.261	0.6031
						40 weeks	-0.002322	0.123858	0.985033	-++?	-0.056	0.146	0.9059	0.074	0.474	0.8763	0.146	0.263	0.5792
rs6911024	T	C	MICA/HLA-C	6	31368451	13 weeks	0.034739	0.038077	0.36159	++++	0.06	0.089	0.5029	0.029	0.064	0.6524	0.003	0.065	0.9674	0.104	0.11	0.343
						27 weeks	0.025001	0.037992	0.510516	++++	0.012	0.089	0.6274	0.048	0.065	0.4544	0.001	0.064	0.9937	0.049	0.108	0.6515
						40 weeks	0.005516	0.038189	0.885129	-+0-	-0.049	0.089	0.8908	0.055	0.066	0.3998	0	0.064	0.9988	-0.031	0.108	0.7757
rs9379084	G	A	RREB1	6	7231843	13 weeks	0.07579	0.061363	0.216768	+++-	0.013	0.091	0.8831	0.149	0.175	0.3952	0.255	0.12	0.03279	-0.094	0.153	0.5404
						27 weeks	0.042702	0.060699	0.481755	-++-	-0.014	0.091	0.9883	0.068	0.176	0.6978	0.219	0.118	0.06294	-0.105	0.151	0.4866
						40 weeks	0.004275	0.061125	0.944224	--+-	-0.027	0.09	0.8758	-0.03	0.179	0.8671	0.122	0.118	0.302	-0.078	0.151	0.6054
rs3918226	C	T	NOS3	7	150690176	13 weeks	0.171396	0.083537	0.040214	+++?	0.146	0.11	0.1826	0.441	0.244	0.07108	0.116	0.151	0.4412
						27 weeks	0.138018	0.082663	0.094987	+++?	0.108	0.109	0.2159	0.244	0.246	0.3202	0.155	0.148	0.2951
						40 weeks	0.063686	0.083424	0.445233	+-+?	0.038	0.109	0.3199	-0.041	0.25	0.8689	0.148	0.149	0.3219
rs2971669	T	C	GCK	7	44231778	13 weeks	0.067284	0.035284	0.056546	+++-	0.03	0.068	0.657	0.137	0.06	0.02164	0.068	0.071	0.3359	-0.036	0.095	0.7086
						27 weeks	0.046168	0.03498	0.18687	+++-	0.076	0.068	0.4497	0.063	0.06	0.2921	0.031	0.069	0.6513	-0.024	0.094	0.7994
						40 weeks	0.01301	0.035305	0.712505	+--+	0.094	0.068	0.2591	-0.026	0.061	0.6734	-0.017	0.07	0.8105	0.005	0.094	0.9618
rs45446698	G	T	CYP3A7-CYP3AP1	7	99332948	13 weeks	0.084407	0.108041	0.434659	-++?	-0.193	0.145	0.1843	0.845	0.31	0.00647	0.275	0.19	0.1468
						27 weeks	0.148052	0.107153	0.167049	-++?	-0.067	0.145	0.3067	0.807	0.312	0.009779	0.274	0.187	0.143
						40 weeks	0.161277	0.107993	0.135321	+++?	0.084	0.144	0.6406	0.508	0.318	0.1106	0.17	0.188	0.3645
rs11778247	G	A	SLC25A37	8	23403378	13 weeks	0.013921	0.045703	0.760681	--++	-0.109	0.073	0.1372	-0.04	0.146	0.7857	0.103	0.073	0.1551	0.171	0.133	0.1985
						27 weeks	0.007945	0.045149	0.860296	--++	-0.091	0.073	0.1456	-0.108	0.147	0.4627	0.118	0.071	0.09864	0.044	0.131	0.7393
						40 weeks	-0.002495	0.045489	0.956236	--+-	-0.039	0.073	0.2119	-0.144	0.15	0.3375	0.099	0.072	0.1679	-0.113	0.131	0.3898
rs3740360	C	A	PLCE1	10	96025491	13 weeks	-0.015536	0.059965	0.79557	-++-	-0.069	0.094	0.4619	0.169	0.191	0.3765	0.024	0.11	0.8271	-0.057	0.135	0.6738
						27 weeks	0.026268	0.059397	0.658332	+++-	0.031	0.094	0.753	0.239	0.192	0.2138	0.034	0.109	0.7523	-0.097	0.133	0.4684
						40 weeks	0.054505	0.059772	0.361819	+++-	0.125	0.093	0.7408	0.228	0.196	0.2437	0.032	0.109	0.771	-0.133	0.133	0.3191
rs10895278	C	T	YAP1	11	102095335	13 weeks	-0.057301	0.034448	0.096235	----	-0.043	0.064	0.4998	-0.071	0.062	0.2524	-0.066	0.064	0.3044	-0.034	0.103	0.7379
						27 weeks	-0.045373	0.034222	0.184871	---+	-0.058	0.064	0.4171	-0.066	0.063	0.2957	-0.043	0.063	0.5028	0.034	0.101	0.7345
						40 weeks	-0.015895	0.034701	0.646936	---+	-0.048	0.063	0.358	-0.039	0.064	0.5429	-0.002	0.064	0.9713	0.087	0.101	0.3883
rs10734564	A	G	PTPRJ	11	48160429	13 weeks	-0.113932	0.039004	0.0035	---+	-0.032	0.079	0.6849	-0.206	0.061	0.0007572	-0.118	0.078	0.1309	0.078	0.125	0.5355
						27 weeks	-0.116718	0.038695	0.002568	---+	-0.091	0.078	0.4695	-0.167	0.061	0.006525	-0.156	0.077	0.04329	0.124	0.123	0.3157
						40 weeks	-0.0879	0.039191	0.024927	---+	-0.131	0.078	0.2431	-0.078	0.063	0.2132	-0.15	0.077	0.05218	0.14	0.123	0.2561
rs10830963	G	C	MTNR1B	11	92708710	13 weeks	0.032377	0.040998	0.429693	++++	0.027	0.063	0.6701	0.006	0.116	0.9611	0.057	0.077	0.458	0.024	0.1	0.8072
						27 weeks	0.092504	0.040279	0.021665	++++	0.101	0.063	0.3593	0.01	0.116	0.9347	0.109	0.075	0.1493	0.102	0.098	0.3005
						40 weeks	0.134456	0.04079	0.000985	++++	0.158	0.062	0.1041	0.014	0.118	0.9074	0.136	0.076	0.07317	0.158	0.098	0.1096
rs1533688	C	T	IGF1	12	102772745	13 weeks	0.0176	0.040766	0.665961	+--+	0.09	0.076	0.2367	-0.001	0.067	0.9848	-0.111	0.086	0.1928	0.145	0.119	0.2225
						27 weeks	0.00561	0.040467	0.889726	++-+	0.064	0.076	0.2723	0.013	0.067	0.8471	-0.143	0.084	0.08984	0.133	0.117	0.256
						40 weeks	-0.011082	0.040796	0.785896	++-+	0.01	0.076	0.3964	0.027	0.068	0.6895	-0.135	0.085	0.1118	0.061	0.117	0.6028
rs17033114	T	C	LINC00485/IGF1	12	103123339	13 weeks	0.000952	0.073839	0.989705	-+++	-0.139	0.117	0.2378	0.34	0.336	0.3105	0.131	0.137	0.3386	0.007	0.144	0.9613
						27 weeks	0.059875	0.07311	0.412804	-+++	-0.114	0.117	0.2485	0.265	0.338	0.4324	0.171	0.134	0.2046	0.155	0.142	0.2757
						40 weeks	0.114995	0.07333	0.116834	-+++	-0.036	0.117	0.3293	0.117	0.344	0.734	0.172	0.135	0.2037	0.274	0.142	0.0539
rs3184504	C	T	SH2B3	12	111884608	13 weeks	-0.004674	0.040976	0.909171	--+-	-0.016	0.058	0.7799	-0.016	0.104	0.88	0.019	0.07	0.7821	-0.24	0.751	0.7491
						27 weeks	0.019793	0.040419	0.624377	+-+-	0.008	0.057	0.913	-0.001	0.104	0.9941	0.05	0.069	0.4709	-0.412	0.738	0.5764
						40 weeks	0.037352	0.040888	0.360969	+++-	0.029	0.057	0.8847	0.016	0.106	0.8778	0.063	0.069	0.364	-0.511	0.739	0.489
rs11051061	A	G	CAPRIN2	12	30914668	13 weeks	-0.034451	0.045591	0.449872	--++	-0.047	0.067	0.4768	-0.214	0.131	0.1029	0.023	0.099	0.8177	0.041	0.101	0.6866
						27 weeks	-0.069614	0.044934	0.121318	---+	-0.124	0.066	0.2202	-0.226	0.132	0.08663	-0.019	0.097	0.845	0.088	0.099	0.3723
						40 weeks	-0.085096	0.04511	0.059254	---+	-0.165	0.066	0.06025	-0.184	0.134	0.1707	-0.057	0.098	0.5589	0.12	0.099	0.2266
rs180438	G	A	SLC38A4	12	47187260	13 weeks	-0.051391	0.036657	0.16092	----	-0.006	0.072	0.9323	-0.041	0.071	0.5631	-0.057	0.061	0.3493	-0.162	0.109	0.1362
						27 weeks	-0.026169	0.03636	0.471715	+---	0.053	0.072	0.7993	-0.019	0.071	0.7945	-0.075	0.06	0.2124	-0.062	0.107	0.5601
						40 weeks	0.011124	0.036492	0.7605	++-+	0.097	0.072	0.4606	0.008	0.072	0.9155	-0.068	0.06	0.2581	0.08	0.107	0.4541
rs2928148	A	G	INO80	15	41401550	13 weeks	0.032774	0.0371	0.377016	+-++	0.033	0.062	0.5956	-0.057	0.079	0.469	0.082	0.064	0.1947	0.07	0.127	0.5812
						27 weeks	0.044961	0.036639	0.219747	++++	0.031	0.061	0.5752	0.005	0.079	0.9459	0.069	0.063	0.2701	0.109	0.125	0.3841
						40 weeks	0.04254	0.037049	0.250862	++++	0.012	0.061	0.6117	0.075	0.081	0.3502	0.034	0.063	0.589	0.123	0.125	0.3242
rs12909648	G	A	KLHL25/AKAP13	15	86224570	13 weeks	0.003265	0.034961	0.925572	-++-	-0.017	0.058	0.7684	0.005	0.062	0.9345	0.027	0.063	0.664	-0.043	0.337	0.899
						27 weeks	0.017422	0.03478	0.61646	+++-	0.012	0.058	0.9141	0.004	0.062	0.9546	0.044	0.062	0.4738	-0.181	0.331	0.5854
						40 weeks	0.024866	0.034954	0.476846	+-+-	0.044	0.058	0.831	-0.007	0.063	0.9131	0.044	0.062	0.4831	-0.264	0.331	0.4258
rs12443252	T	C	CRTC3	15	91064690	13 weeks	-0.049591	0.036223	0.170971	+---	0.058	0.059	0.3269	-0.143	0.072	0.04685	-0.076	0.067	0.2516	-0.168	0.13	0.196
						27 weeks	-0.027034	0.036019	0.452932	+---	0.099	0.059	0.1839	-0.181	0.072	0.01222	-0.028	0.066	0.6676	-0.13	0.128	0.3111
						40 weeks	0.009499	0.036262	0.793357	+-+-	0.103	0.059	0.08967	-0.163	0.074	0.02693	0.045	0.066	0.4928	-0.048	0.128	0.7066
rs11641308	T	C	BCAR1	16	75312023	13 weeks	0.004435	0.035552	0.900706	-+-+	-0.08	0.065	0.2207	0.084	0.07	0.2301	-0.061	0.064	0.3418	0.19	0.097	0.04936
						27 weeks	-0.004615	0.035278	0.895893	-+-+	-0.071	0.065	0.2222	0.085	0.07	0.2254	-0.078	0.063	0.2151	0.139	0.095	0.1438
						40 weeks	-0.015041	0.035404	0.670963	-+-+	-0.037	0.065	0.2724	0.062	0.071	0.3849	-0.074	0.063	0.2394	0.028	0.095	0.7726
rs12461110	A	G	NLRP11	19	56320663	13 weeks	0.007233	0.03853	0.85108	++--	0.094	0.063	0.1346	0.07	0.105	0.5077	-0.039	0.065	0.5446	-0.169	0.103	0.1017
						27 weeks	0.011494	0.038086	0.762821	++--	0.127	0.062	0.07489	0.082	0.106	0.4401	-0.043	0.064	0.5049	-0.228	0.102	0.02507
						40 weeks	0.010287	0.038406	0.788821	++--	0.118	0.062	0.04136	0.082	0.108	0.4459	-0.035	0.064	0.5816	-0.221	0.102	0.02985
rs304001	G	A	NLRP13	19	56423668	13 weeks	-0.00621	0.032809	0.849864	+---	0.079	0.058	0.1773	-0.064	0.061	0.2975	-0.021	0.061	0.7303	-0.068	0.103	0.5126
						27 weeks	0.009632	0.032768	0.768804	+---	0.084	0.058	0.1458	-0.002	0.062	0.9725	-0.045	0.06	0.4538	-0.031	0.102	0.7618
						40 weeks	0.022929	0.032913	0.48604	++-+	0.06	0.058	0.146	0.058	0.063	0.3524	-0.051	0.06	0.396	0.03	0.102	0.7654
rs2967676	A	C	ACTL9	19	8789666	13 weeks	0.026342	0.040666	0.51715	+-+-	0.046	0.087	0.5955	-0.025	0.068	0.7122	0.075	0.068	0.2696	-0.024	0.158	0.8771
						27 weeks	0.009921	0.040519	0.806563	+-++	0.063	0.087	0.533	-0.055	0.069	0.4237	0.033	0.067	0.6265	0.042	0.156	0.7875
						40 weeks	-0.011593	0.040823	0.776428	+--+	0.068	0.086	0.4635	-0.07	0.07	0.3194	-0.022	0.067	0.7426	0.079	0.156	0.613
rs181451002	G	A	CHMP4B	20	32466219	13 weeks	-0.122735	0.180504	0.496548	-?+?	-0.218	0.213	0.3065				0.12	0.34	0.7237
						27 weeks	-0.074103	0.179142	0.679146	-?+?	-0.121	0.212	0.3907				0.043	0.335	0.8979
						40 weeks	-0.023422	0.180051	0.89648	-?-?	-0.016	0.212	0.5665				-0.042	0.337	0.8999
