# Supplementary material for: Trans-ethnic meta-analysis of genome-wide association studies identifies maternal ITPR1 as a novel locus influencing fetal growth during sensitive periods in pregnancy
Source: PLoS Genet. 2020 May 14;16(5):e1008747. doi: 10.1371/journal.pgen.1008747 (PMC7252673; doi:10.1371/journal.pgen.1008747)
Supplement: S8 Table — (XLSX) [file pgen.1008747.s008.xlsx]

## Sheet: S8 Table
S8 Table. Association between birthweight-increasing genetic risk score and fetal weight across 13-40 weeks gestation.
Gestational Week	race	Beta	Beta_95L	Beta_95U	P		race	Beta	Beta_95L	Beta_95U	P		race	Beta	Beta_95L	Beta_95U	P		race	Beta	Beta_95L	Beta_95U	P
13	White	0.0111301	-0.00337636	0.0256121	0.1332		Black	0.00466374	-0.00969116	0.0189945	0.524554		Hispanic	-0.00710635	-0.0227861	0.00854702	0.374827		East Asian	-0.00607956	-0.031999	0.0197963	0.646232
14	White	0.0116204	-0.00287218	0.0260886	0.116623		Black	0.00494352	-0.00939498	0.0192579	0.499503		Hispanic	-0.00691357	-0.0225704	0.0087169	0.387217		East Asian	-0.00589065	-0.0317737	0.0199488	0.65605
15	White	0.0121116	-0.00236659	0.0265655	0.10165		Black	0.00521601	-0.00910483	0.0195127	0.475626		Hispanic	-0.0067045	-0.0223383	0.00890294	0.401031		East Asian	-0.00569371	-0.0315385	0.0201076	0.666376
16	White	0.0126024	-0.00186098	0.0270414	0.0882294		Black	0.0054806	-0.00882154	0.0197587	0.452953		Hispanic	-0.00647861	-0.0220894	0.00910584	0.416388		East Asian	-0.00548874	-0.0312938	0.0202728	0.677223
17	White	0.0130912	-0.00135685	0.027515	0.0762897		Black	0.00573679	-0.00854586	0.0199954	0.431495		Hispanic	-0.00623547	-0.0218235	0.00932628	0.433415		East Asian	-0.00527573	-0.0310395	0.0204447	0.688607
18	White	0.0135766	-0.000855916	0.0279847	0.0657476		Black	0.00598422	-0.00827842	0.0202229	0.411251		Hispanic	-0.00597472	-0.0215405	0.00956483	0.452235		East Asian	-0.00505465	-0.030776	0.0206234	0.700539
19	White	0.0140565	-0.000360058	0.0284489	0.0565096		Black	0.00622269	-0.00801976	0.0204412	0.392204		Hispanic	-0.00569611	-0.0212404	0.00982195	0.472972		East Asian	-0.00482549	-0.0305036	0.0208094	0.713036
20	White	0.0145292	0.000128631	0.0289055	0.0484745		Black	0.00645214	-0.00777032	0.0206507	0.374325		Hispanic	-0.00539954	-0.0209232	0.010098	0.495741		East Asian	-0.0045882	-0.0302225	0.0210029	0.726114
21	White	0.0149924	0.000607843	0.0293527	0.0415374		Black	0.00667346	-0.00753057	0.0208536	0.357551		Hispanic	-0.00508506	-0.0205894	0.0103931	0.520647		East Asian	-0.00434272	-0.029933	0.0212045	0.739789
22	White	0.0154437	0.00107504	0.0297882	0.0355919		Black	0.00688592	-0.00730035	0.0210483	0.341859		Hispanic	-0.00475286	-0.0202392	0.0107074	0.547775		East Asian	-0.00408894	-0.0296355	0.0214147	0.754081
23	White	0.0158806	0.00152672	0.0302104	0.0305421		Black	0.00714725	-0.00703832	0.0213089	0.323845		Hispanic	-0.00440334	-0.0198733	0.0110406	0.577188		East Asian	-0.00382671	-0.0293305	0.0216342	0.769011
24	White	0.0163004	0.00196114	0.0306156	0.0262713		Black	0.00740965	-0.00678031	0.0215757	0.306564		Hispanic	-0.00403708	-0.0194924	0.0113922	0.608915		East Asian	-0.00355579	-0.0290184	0.0218639	0.784604
25	White	0.0167002	0.00237457	0.0310016	0.0226911		Black	0.00766185	-0.00653432	0.0218341	0.29062		Hispanic	-0.00365487	-0.0190975	0.0117617	0.642951		East Asian	-0.00327586	-0.0286995	0.0221049	0.80089
26	White	0.0170767	0.00276367	0.0313657	0.0197131		Black	0.00766185	-0.00653432	0.0218341	0.29062		Hispanic	-0.00325771	-0.0186896	0.0121482	0.679243		East Asian	-0.00298645	-0.0283741	0.0223585	0.817902
27	White	0.017427	0.00312495	0.0317051	0.0172572		Black	0.00766185	-0.00653432	0.0218341	0.29062		Hispanic	-0.00284679	-0.0182702	0.0125506	0.717691		East Asian	-0.00268696	-0.0280427	0.0226261	0.835683
28	White	0.0177478	0.00345489	0.0320167	0.0152521		Black	0.00834375	-0.0058863	0.0225498	0.250981		Hispanic	-0.00242356	-0.0178405	0.0129675	0.758137		East Asian	-0.00237661	-0.0277053	0.0229095	0.854281
29	White	0.0180359	0.00374996	0.0322977	0.0136359		Black	0.00854137	-0.00570506	0.0227638	0.240485		Hispanic	-0.00198965	-0.0174025	0.0133972	0.800368		East Asian	-0.00205442	-0.027362	0.0232106	0.873752
30	White	0.018288	0.00400675	0.0325452	0.0123556		Black	0.00872166	-0.00554351	0.0229628	0.231327		Hispanic	-0.00154697	-0.0169578	0.0138379	0.844112		East Asian	-0.00171928	-0.0270126	0.0235315	0.894154
31	White	0.0185013	0.00422202	0.0327566	0.0113677		Black	0.00888309	-0.00540322	0.0231453	0.223502		Hispanic	-0.00109759	-0.0165086	0.0142875	0.889043		East Asian	-0.00137004	-0.026656	0.0238733	0.915538
32	White	0.0186731	0.00439287	0.0329292	0.0106374		Black	0.00902414	-0.00528557	0.0233098	0.216997		Hispanic	-0.000643836	-0.0160571	0.0147435	0.934785		East Asian	-0.00100538	-0.0262936	0.0242402	0.937971
33	White	0.0188009	0.00451679	0.0330609	0.0101382		Black	0.00914336	-0.00519192	0.0234545	0.211807		Hispanic	-0.00018822	-0.0156058	0.0152034	0.980921		East Asian	-0.000624516	-0.0259235	0.0246319	0.961461
34	White	0.0188828	0.00459179	0.0331498	0.00985223		Black	0.00923933	-0.00512346	0.0235779	0.207927		Hispanic	0.000266576	-0.0151572	0.0156644	0.972991		East Asian	-0.000227056	-0.0255454	0.0250486	0.985994
35	White	0.0189175	0.00461647	0.0331944	0.00976929		Black	0.00931077	-0.00508124	0.0236786	0.205358		Hispanic	0.000690378	-0.0147418	0.0160966	0.930167		East Asian	0.000186557	-0.0251593	0.0254897	0.988505
36	White	0.018904	0.00459011	0.0331937	0.00988722		Black	0.00935655	-0.00506611	0.0237549	0.204102		Hispanic	0.00108912	-0.0143546	0.0165068	0.890125		East Asian	0.000614759	-0.0247659	0.0259527	0.962185
37	White	0.0188421	0.00451267	0.0331475	0.0102117		Black	0.00942655	-0.00504121	0.02387	0.202148		Hispanic	0.00148268	-0.013975	0.0169143	0.85096		East Asian	0.00105464	-0.0243668	0.0264332	0.935279
38	White	0.0187323	0.00438485	0.0330557	0.0107567		Black	0.00951709	-0.00500779	0.0240175	0.199621		Hispanic	0.00186905	-0.0136056	0.0173176	0.812972		East Asian	0.00150185	-0.0239646	0.0269254	0.908101
39	White	0.0185756	0.00420803	0.032919	0.0115446		Black	0.0095829	-0.00499873	0.02414	0.198279		Hispanic	0.00224622	-0.0132473	0.0177136	0.776418		East Asian	0.00195075	-0.0235629	0.0274214	0.881034
40	White	0.0183736	0.00398425	0.0327388	0.0126068		Black	0.00962104	-0.00501432	0.0242318	0.198148		Hispanic	0.00261227	-0.012903	0.0181014	0.741551		East Asian	0.00239469	-0.0231661	0.0279125	0.854503
