# Supplementary material for: Trans-ethnic meta-analysis of genome-wide association studies identifies maternal ITPR1 as a novel locus influencing fetal growth during sensitive periods in pregnancy
Source: PLoS Genet. 2020 May 14;16(5):e1008747. doi: 10.1371/journal.pgen.1008747 (PMC7252673; doi:10.1371/journal.pgen.1008747)
Supplement: S9 Table — (XLSX) [file pgen.1008747.s009.xlsx]

## Sheet: S9 Table
S9 Table. Quality control of single nucleotide polymorphisms and samples.
SNP quality control
Race/ethnic group	Number of SNPs on autosomal chromosomes in raw data	Number of removed SNPs							Number of remaining SNPs
		Insertion-deletion	Genotye call rate <5%	Hardy-Weinberg equilibrium P<0.0001	Minor allele frequency <0.5%	Duplicated SNPs		Multi-allelic SNPs
Whites	1710785	24976	9448	310	831828	19026		12	825185
Blacks	1710785	24976	7698	750	576796	22459		17	1078089
Hispanics	1710785	24976	5097	3995	610701	21832		21	1044163
Asians	1710785	24976	9261	249	914893	13226		1	748179
Sample quality control
Race/ethnic group	Number of genotyped samples	Number of removed samples					Number of remaining samples (passed genotype quality control)	Number of samples with two or more fetal ultrasound measures and live birth	Analytic samples with non-missing fetal sex
		>5% missing SNPs	High degree of relatedness (pi-hat ≥0.25)	Excess heterozygosity (≥3 s.d. from mean)	Outliers based on multi-dimensional scaling
Whites	641	4	4	8	3		622	601	580
Blacks	652	5	3	1	6		637	587	556
Hispanics	582	6	6	0	2		568	531	508
Asians	340	19	1	0	77		238	216	205
Genotypes imputed and imputation quality control
Race/ethnic group	Number of imputed genetic markers	Number of genetic markers after removing SNPs with MAF <0.005 and Rsq <0.3	Number of SNPs after removal of insertion-deletions	Rsq Q1	Rsq Q3	Rsq median
Whites	47109542	11031643	9861592	0.883	0.9936	0.9736
Blacks	47045954	19965413	18081038	0.8782	0.9806	0.9456
Hispanics	47109556	15484213	13932970	0.8855	0.9892	0.9618
Asians	47109681	9723120	8672225	0.8384	0.9907	0.9617
Rsq=the squared correlation between imputed allele dosages and true experimental genotypes
