# Supplementary material for: Trans-ethnic meta-analysis of genome-wide association studies identifies maternal ITPR1 as a novel locus influencing fetal growth during sensitive periods in pregnancy
Source: PLoS Genet. 2020 May 14;16(5):e1008747. doi: 10.1371/journal.pgen.1008747 (PMC7252673; doi:10.1371/journal.pgen.1008747)
Supplement: S10 Table — (XLSX) [file pgen.1008747.s010.xlsx]

## Sheet: S10 Table
S10 Table. Allele frequency and genotyping characteristics of 104 maternal SNPs known to be associated with birthweight.
							Whites			Blacks			Hispanics			East Asians
Locus	Index variant	Chr	Pos (b37)	Effect allele (BW-raising)	Non-effect allele	suppl.Table5a/5b	Genotyped or Imputed	Rsq (if imputed)	EAF	Genotyped or Imputed	Rsq (if imputed)	EAF	Genotyped or Imputed	Rsq (if imputed)	EAF	Genotyped or Imputed	Rsq (if imputed)	EAF
MTHFR	rs17367504	1	11862778	G	A	a	Genotyped		0.13746	Genotyped			Genotyped		0.10125	Genotyped		0.14582
PHACTR4	rs4908404	1	28691734	C	T	b	Imputed	0.95572	0.47945	Imputed	0.94847	0.67922	Imputed	0.92404	0.43725	Imputed	0.79919	0.1063
GADD45A	rs787541	1	68051230	C	G	b	Imputed	0.97768	0.316	Imputed	0.94094	0.31637	Imputed	0.95679	0.35887	Imputed	0.96352	0.19255
FAM46C	rs41276588	1	118148384	A	G	b	Imputed	0.96982	0.26845	Imputed	0.93379	0.1291	Imputed	0.96104	0.17387	Imputed	0.91647	0.06517
DCST2/KCNN3	rs6426985	1	154813619	A	G	b	Imputed	0.97993	0.43619	Imputed	0.97709	0.49795	Imputed	0.98144	0.29643	Imputed	0.85759	0.07326
FCGR2B/FCGR2C/HSPA6	rs67775399	1	161572353	C	T	b	Imputed	0.57595	0.1539	Imputed	0.35599	0.05595	Imputed	0.48141	0.12347	Imputed	0.3664	0.08348
ADAM17	rs11893688	2	9695282	T	C	a	Imputed	0.84108	0.67888	Imputed	0.92188	0.70585	Imputed	0.91554	0.44157	Imputed	0.71688	0.09894
FEZ2	rs1179494	2	36809496	G	C	a	Imputed	0.98085	0.68022	Imputed	0.98336	0.73819	Imputed	0.9883	0.54709	Imputed	0.98844	0.32952
ZFP36L2	rs4952673	2	43423870	A	G	a	Genotyped		0.45422	Genotyped			Genotyped		0.63211	Genotyped		0.73535
EPAS1	rs17034876	2	46484310	T	C	a	Imputed	0.98889	0.68863	Imputed	0.94403	0.66651	Imputed	0.97997	0.62442	Imputed	0.98458	0.5139
SOCS5	rs7596521	2	46918665	G	A	b	Imputed	0.98842	0.28064	Imputed	0.91349	0.41453	Imputed	0.97605	0.36105	Imputed	0.93328	0.20679
G6PC2	rs560887	2	169763148	C	T	a	Genotyped		0.73311	Genotyped			Genotyped		0.87148	Genotyped		0.96426
MIR4437	rs139557015	2	182072326	T	C	b	Genotyped		0.97504	Genotyped			Genotyped		0.99381
VGLL4	rs2574727	3	11636508	G	A	b	Imputed	0.99859	0.94134	Imputed	0.9826	0.94594	Imputed	0.99936	0.84158	Imputed	0.99234	0.87315
LSM3	rs9855896	3	14287150	G	A	a	Imputed	0.99451	0.23491	Imputed	0.98866	0.18515	Imputed	0.99121	0.2636	Imputed	0.9825	0.04382
FGD5	rs60573957	3	14884409	T	C	b	Imputed	0.99828	0.49343	Imputed	0.99857	0.56423	Imputed	0.99988	0.44717	Imputed	0.99724	0.26946
PTH1R	rs2242116	3	46941116	A	G	b	Imputed	0.98192	0.39618	Imputed	0.96372	0.61881	Imputed	0.98034	0.45769	Imputed	0.97875	0.51265
KIAA2018	rs73226528	3	113398642	C	T	b	Genotyped		0.20035	Genotyped			Genotyped		0.09956	Genotyped		0.11141
ADCY5	rs9851257	3	123125711	T	A	a	Imputed	0.95612	0.74155	Imputed	0.94997	0.59305	Imputed	0.95948	0.72236	Imputed	0.97321	0.59292
MRPS22	rs17315501	3	139029676	G	A	b	Imputed	0.82729	0.98151				Imputed	0.84842	0.99359
ZBTB38	rs6440006	3	141142691	A	G	a	Genotyped		0.40849	Genotyped			Genotyped		0.47175	Genotyped		0.31894
KCNAB1	rs4679760	3	155855418	G	C	a
LOC339894/CCNL1	rs1482852	3	156798294	A	G	a	Imputed	0.99329	0.57551	Imputed	0.97339	0.47056	Imputed	0.98701	0.54783	Imputed	0.98926	0.32351
LCORL/DCAF16	rs2174633	4	17917781	A	C	a	Imputed	0.96597	0.26398	Imputed	0.98271	0.34989	Imputed	0.97141	0.36222	Imputed	0.95441	0.44718
TET2	rs2189234	4	106075498	G	T	a	Imputed	0.98646	0.62946	Imputed	0.95679	0.58204	Imputed	0.9782	0.63203	Imputed	0.98748	0.62038
PDE5A	rs2715026	4	120616805	G	C	b	Imputed	0.98064	0.59572	Imputed	0.98202	0.61901	Imputed	0.98896	0.61581	Imputed	0.99256	0.65435
LOC646576/HHIP	rs2131354	4	145599908	A	G	a	Imputed	0.98235	0.55985	Imputed	0.98063	0.17976	Imputed	0.97668	0.44258	Imputed	0.94652	0.22504
NBLA00301	rs4579095	4	174726635	G	A	a	Imputed	0.96837	0.40303	Imputed	0.89786	0.66267	Imputed	0.96171	0.35746	Imputed	0.89103	0.2261
PHF15	rs6871635	5	133830395	G	A	a	Imputed	0.96053	0.55015	Imputed	0.94094	0.64917	Imputed	0.95106	0.73596
ARAP3	rs11957761	5	141058487	G	A	b	Imputed	0.97471	0.77228	Imputed	0.95651	0.92404	Imputed	0.96411	0.88511	Imputed	0.95443	0.24166
EBF1	rs2946179	5	157886627	C	T	a	Imputed	0.98307	0.73543	Imputed	0.98065	0.53454	Imputed	0.9734	0.73624	Imputed	0.96836	0.15003
DUSP1	rs34471628	5	172196752	A	G	a	Genotyped		0.96059				Genotyped		0.98766	Imputed	0.96147	0.32314
RREB1	rs9379084	6	7231843	G	A	a	Imputed	0.82054	0.86562	Imputed	0.78309	0.9663	Imputed	0.83889	0.91861	Imputed	0.80694	0.85976
HIST1H2BE/HIST1H2BH	rs809871	6	26256526	C	G	b	Imputed	0.95877	0.3773	Imputed	0.90985	0.0798	Imputed	0.96069	0.30954	Imputed	0.8871	0.08047
HLA-F/ZFP57	rs113510833	6	29671067	T	C	b	Imputed	0.90249	0.10895	Imputed	0.91153	0.01995	Imputed	0.87722	0.04565
MICA/HLA-C	rs6911024	6	31368451	T	C	a	Imputed	0.98928	0.86897	Imputed	0.99023	0.73284	Imputed	0.98273	0.70941	Imputed	0.98162	0.78942
HMGA1	rs75034466	6	34199815	T	C	a	Imputed	0.99991	0.04904	Imputed	0.95014	0.00696	Imputed	0.99857	0.01498	Imputed	0.99535	0.00633
FKBP5/MAPK13/TEAD3	rs6911621	6	35529025	T	C	a	Imputed	0.99799	0.31877	Imputed	0.98443	0.115	Imputed	0.99409	0.2338	Imputed	0.99344	0.16668
ARMC2/SESN1	rs6568554	6	109290319	A	C	a
GPRC6A/RFX6	rs636252	6	117157774	T	C	b	Genotyped		0.44373	Genotyped			Genotyped		0.5405	Genotyped		0.55672
L3MBTL3	rs1415701	6	130345835	G	A	a	Genotyped		0.72839	Genotyped			Genotyped		0.66021	Genotyped		0.62773
GPR126	rs4518515	6	142584429	A	T	b	Imputed	0.99962	0.4229	Imputed	0.99794	0.56747	Imputed	0.99917	0.41128	Imputed	0.99959	0.76053
ESR1	rs7772579	6	152042502	A	C	a	Imputed	0.98988	0.73262	Imputed	0.9806	0.57545	Imputed	0.98931	0.69509	Imputed	0.94758	0.85325
AMZ1/GNA12	rs1724889	7	2741021	G	A	a	Imputed	0.92493	0.751	Imputed	0.90583	0.87023	Imputed	0.9336	0.72575	Imputed	0.92646	0.85124
IL6	rs7808457	7	22798265	A	T	a	Imputed	0.994	0.60748	Imputed	0.97338	0.91166	Imputed	0.98962	0.83503
TBX20	rs77553582	7	35299657	T	C	b	Imputed	0.99866	0.59808	Imputed	0.99808	0.71957	Imputed	0.99832	0.52486	Imputed	0.99774	0.7395
MYL7/GCK	rs2908279	7	44174857	T	G	a	Imputed	0.97067	0.49705	Imputed	0.96047	0.25925	Imputed	0.97706	0.36682	Imputed	0.94847	0.36621
GCK	rs2971669	7	44231778	T	C	a	Genotyped		0.21949	Genotyped			Genotyped		0.25179	Genotyped		0.36765
YKT6/GCK	rs138715366	7	44246271	C	T	a	Imputed	0.58877	0.99269
IGFBP1/IGFBP3	rs10265133	7	45895604	G	T	a	Imputed	0.72184	0.86493	Imputed	0.67009	0.91992	Imputed	0.64096	0.92753	Imputed	0.49981	0.92906
CYP3A7-CYP3AP1	rs45446698	7	99332948	G	T	a	Genotyped		0.0412	Genotyped			Genotyped		0.0229
SND1	rs13231367	7	127509070	G	A	a	Imputed	0.99899	0.72567	Imputed	0.99877	0.84376	Imputed	0.99879	0.80376
NOS3	rs3918226	7	150690176	C	T	a	Imputed	0.88127	0.91954	Imputed	0.84372	0.98355	Imputed	0.91591	0.95176
SLC25A37	rs11778247	8	23403378	G	A	a	Imputed	0.99694	0.81325	Imputed	0.95019	0.96022	Imputed	0.99524	0.77128	Imputed	0.99688	0.8527
ZFHX4	rs6995390	8	77611012	T	A	a	Imputed	0.98833	0.1724	Imputed	0.98477	0.72097	Imputed	0.99513	0.25509	Imputed	0.99485	0.45845
GLIS3	rs10814916	9	4293150	C	A	b	Genotyped		0.50898	Genotyped			Genotyped		0.60465	Genotyped		0.49595
PTCH1/FANCC	rs28457693	9	98217348	G	A	a	Imputed	0.94193	0.11213	Imputed	0.91956	0.44066	Imputed	0.92031	0.13428	Imputed	0.95901	0.21003
LPAR1	rs1411424	9	113892963	A	G	a	Genotyped		0.5241	Genotyped			Genotyped		0.47706	Genotyped		0.43907
COL27A1	rs72760655	9	116916214	C	A	a	Imputed	0.9579	0.69289	Imputed	0.96054	0.76542	Imputed	0.97042	0.56488	Imputed	0.94481	0.61327
CELF2	rs6602476	10	11122635	A	C	b	Imputed	0.99776	0.28635	Imputed	0.99787	0.29812	Imputed	0.99844	0.22128	Imputed	0.99664	0.01897
HKDC1/HK1	rs5030938	10	70975916	T	C	a	Imputed	0.99958	0.6326	Imputed	0.99675	0.23675	Imputed	0.99781	0.43983	Imputed	0.99961	0.28157
PLCE1	rs10509669	10	95969913	A	T	a	Imputed	0.86634	0.74489	Genotyped			Imputed	0.89022	0.69255	Imputed	0.7483	0.63471
PLCE1	rs3740360	10	96025491	C	A	a	Imputed	0.9647	0.11828	Imputed	0.95698	0.02742	Imputed	0.97361	0.08486	Imputed	0.93011	0.15401
MIR146B	rs562974282	10	104201070	G	T	a
TCF7L2	rs7903146	10	114758349	T	C	a	Genotyped		0.30386	Genotyped			Genotyped		0.23768	Genotyped		0.03361
ADRB1	rs1801253	10	115805056	C	G	a	Imputed	0.96288	0.71383	Imputed	0.97624	0.58841	Imputed	0.95626	0.78421	Imputed	0.9446	0.71233
PLEKHA1	rs2292626	10	124186714	T	C	b	Imputed	0.99972	0.47826	Imputed	0.99809	0.31898	Imputed	0.99754	0.55336	Imputed	0.99945	0.62175
KCNQ1	rs231350	11	2713649	C	A	b	Imputed	0.98443	0.62037	Imputed	0.97339	0.53	Imputed	0.97847	0.51672	Imputed	0.91856	0.04575
LMO1	rs2168101	11	8255408	C	A	a	Imputed	0.85077	0.69889	Imputed	0.81602	0.93424	Imputed	0.86492	0.72632	Imputed	0.74139	0.76193
WT1	rs12574749	11	32405355	C	A	a	Imputed	0.99864	0.69931	Imputed	0.9951	0.58703	Imputed	0.99815	0.6076	Imputed	0.99077	0.29639
CREB3L1	rs10437653	11	46297631	A	C	a	Genotyped		0.50904	Genotyped			Genotyped		0.58627	Genotyped		0.84665
PTPRJ	rs10734564	11	48160429	A	G	a	Imputed	0.98722	0.18078	Imputed	0.97374	0.46815	Imputed	0.98982	0.19274	Imputed	0.99044	0.17983
RPS6KA4	rs3765041	11	64127230	T	G	b	Imputed	0.98375	0.25412	Imputed	0.96717	0.10799	Imputed	0.98791	0.15822	Imputed	0.98314	0.11212
MTNR1B	rs10830963*	11	92708710	G	C	a	Genotyped		0.28295	Genotyped			Genotyped		0.20389	Genotyped		0.38655
YAP1	rs10895278	11	102095335	C	T	a	Imputed	0.98918	0.3262	Imputed	0.96425	0.31387	Imputed	0.98648	0.35103	Imputed	0.98684	0.36024
CCND2	rs76895963	12	4384844	G	T	a	Imputed	0.61324	0.02082
ABCC9	rs2307024	12	22005003	T	G	b	Imputed	0.98516	0.56881	Imputed	0.95695	0.75299	Imputed	0.97074	0.68544	Imputed	0.96173	0.71696
ITPR2	rs895964	12	26858066	G	A	b	Imputed	0.9631	0.52522	Imputed	0.8458	0.81738	Imputed	0.95043	0.65962	Imputed	0.9552	0.67855
CAPRIN2	rs11051061	12	30914668	A	G	a	Imputed	0.94892	0.26295	Imputed	0.94036	0.05289	Imputed	0.9356	0.11685	Imputed	0.97488	0.30166
SLC38A4	rs180438	12	47187260	G	A	a	Imputed	0.94989	0.20618	Imputed	0.93248	0.74383	Imputed	0.96573	0.40835	Imputed	0.97206	0.40816
HMGA2	rs8756	12	66359752	C	A	a	Genotyped		0.46865	Genotyped			Genotyped		0.35387	Genotyped		0.12815
IGF1	rs1533688	12	102772745	C	T	a	Imputed	0.99191	0.78697	Imputed	0.98964	0.73198	Imputed	0.98481	0.85363	Imputed	0.97492	0.78551
LINC00485/IGF1	rs2647873	12	103081192	A	G	a	Imputed	0.95693	0.51647	Imputed	0.92342	0.19244	Imputed	0.96044	0.49291	Imputed	0.94182	0.39038
LINC00485/IGF1	rs17033114	12	103123339	T	C	a	Genotyped		0.93266	Genotyped			Genotyped		0.94933	Genotyped		0.88138
SH2B3	rs3184504	12	111884608	C	T	a	Genotyped		0.52009	Genotyped			Genotyped		0.74912	Imputed	0.40611	0.9904
INO80	rs2928148	15	41401550	A	G	a	Imputed	0.87124	0.50169	Imputed	0.8125	0.21605	Imputed	0.84943	0.53357	Imputed	0.75737	0.71303
SMAD3	rs2118611	15	67401466	T	C	b	Genotyped		0.78698	Genotyped			Genotyped		0.59589	Genotyped		0.4706
CSK	rs3784789	15	75082552	G	C	a	Imputed	0.9999	0.66076	Imputed	0.99986	0.11225	Imputed	0.99991	0.3345	Imputed	0.99989	0.16807
KLHL25/AKAP13	rs12909648	15	86224570	G	A	a	Imputed	0.98684	0.52179	Imputed	0.9865	0.68893	Imputed	0.99266	0.66064	Imputed	0.93896	0.97321
CRTC3	rs12443252	15	91064690	T	C	a	Imputed	0.97345	0.56084	Imputed	0.95579	0.20328	Imputed	0.97465	0.30895	Imputed	0.96719	0.17455
FES/FURIN	rs7183988	15	91428589	G	T	a	Imputed	0.98461	0.55532	Imputed	0.98041	0.46652	Imputed	0.89656	0.6194	Imputed	0.92901	0.80025
NUPR1/APOBR	rs12446550	16	28543381	A	G	b	Genotyped		0.40595	Genotyped			Genotyped		0.43486	Genotyped		0.25002
SMPD3/PRMT7	rs1868158	16	68398924	T	C	b	Genotyped		0.57327	Genotyped			Genotyped		0.68046	Genotyped		0.77311
PMFBP1	rs35549608	16	72227398	C	T	b	Imputed	0.99207	0.14527	Imputed	0.97754	0.03157	Imputed	0.98737	0.07373
BCAR1	rs11641308	16	75312023	T	C	a	Imputed	0.89758	0.37006	Imputed	0.9299	0.74864	Imputed	0.92371	0.33883	Imputed	0.92902	0.45899
CLDN7/SLC2A4	rs2428362†	17	7180274	T	C	a	Imputed	0.96747	0.57213	Imputed	0.90003	0.3496	Imputed	0.95354	0.47636	Imputed	0.96762	0.37727
RAI1	rs34717629	17	17610404	A	G	b	Imputed	0.97342	0.20018	Imputed	0.9564	0.03487	Imputed	0.98015	0.07792
ASPSCR1	rs9912553	17	79959703	G	C	a	Imputed	0.8712	0.71338	Imputed	0.84588	0.87145	Imputed	0.89778	0.64572	Imputed	0.81082	0.47565
ACTL9	rs2967676	19	8789666	A	C	a	Imputed	0.99462	0.85372	Imputed	0.99258	0.7417	Imputed	0.99357	0.72933	Imputed	0.99073	0.89043
NLRP11	rs12461110	19	56320663	A	G	a	Genotyped		0.35056	Genotyped			Genotyped		0.32737	Genotyped		0.3135
NLRP13	rs304001	19	56423668	G	A	a	Imputed	0.9918	0.42109	Imputed	0.95647	0.31608	Imputed	0.98484	0.46158	Imputed	0.99067	0.2774
CHMP4B	rs181451002	20	32466219	G	A	a	Imputed	0.87895	0.97751				Imputed	0.86808	0.99142
EDEM2/MYH7B	rs3746448	20	33572979	C	T	b	Imputed	0.97564	0.8315	Imputed	0.92695	0.92953	Imputed	0.9714	0.89995	Imputed	0.96194	0.83883
ARFGEF2	rs4809731	20	47495767	G	C	b	Imputed	0.93904	0.12846	Imputed	0.87286	0.05035	Imputed	0.91546	0.10044	Imputed	0.75114	0.01803
EAF= effect allele frequency
Rsq= Imputation quality metric
